# Supplementary material for: Antimonial Resistance in Leishmania donovani Is Associated with Increased In Vivo Parasite Burden
Source: PLoS One. 2011 Aug 1;6(8):e23120. doi: 10.1371/journal.pone.0023120 (PMC3148249; doi:10.1371/journal.pone.0023120)
Supplement: Data S1 — Strain specific data of in vivo infections in untreated and MIL-treated mice. (XLS) [file pone.0023120.s001.xls]

## Sheet: Sheet1
			in vivo data
	Name	SSG-susceptibility clone	Liver d12	SEM (Liver d12)	Liver d20	SEM (Liver d20)	Spleen d12	SEM (Spleen d12)	Spleen d20	SEM (Spleen d20)	Liver AUC	Spleen AUC	Liver d20 MIL treated	SEM (Liver d20 MIL treated)	Spleen d20 MIL treated	SEM(Spleen d20 MIL treated)
	BPK282/0cl4	S	12.1351	7.10995	3.43411	0.860387	0.0720765	0.045856	0.114398	0.0331631	62.28	0.7459	0.50974	0.216499	0.016386	0.00840464
	BPK294/0cl1	S	6.55878	1.86832	4.32119	1.56522	0.130136	0.015017	0.079329	0.0325024	43.52	0.838	0.017582	0.0124973	0	0
	BPK043/0cl2	S	1.60723	0.0972062	4.72075	3.06192	0.0337027	0.0054465	0.0226188	0.00649646	25.32	0.2253	0	0	0	0
	BPK091/0cl9	S	3.16228	0.83681	2.5278	0.770991	0.0340347	0.00862978	0.0207699	0.0026926	22.76	0.2192	0	0	0	0
	BPK206/0cl10	S	10.8038	6.74645	26.3211	7.64662	0.159275	0.0966276	0.636193	0.380436	148.5	3.182	3.65298	1.68932	0.010458	0.00431403
	BPK080/0cl1	S	6.09776	2.96475	4.08961	1.76315	0.250847	0.0636481	0.133521	0.0891842	40.75	1.537	0.02206	0.02206	0.0032388	0.00214738
	BPK298/0cl8	S	0.209872	0.0762586	0.307783	0.168	0.0203728	0.0062344	0.0123148	0.00601841	2.071	0.1307	0	0	0	0
	BPK178/0cl3	S	10.1921	6.42437	2.37104	0.809371	0.112742	0.0324261	0.0661526	0.0202848	50.25	0.7156	0.02895	0.0180491	0	0
	BPK190/0cl3	R	9.04099	5.43687	5.07727	3.12514	0.163332	0.085657	0.0465136	0.0213265	56.48	0.8393	2.178	1.55747	0.0110303	0.00564247
	BPK085/0cl3	R	68.7394	26.3637	45.8467	21.2839	0.271869	0.0719523	0.288579	0.123771	458.3	2.242	1.74617	1.11053	0.00534	0.00534
	BPK275/0cl12	R	336.038	142.742	14.4522	9.82312	1.10682	0.408387	0.165639	0.107512	1402	5.09	0.66232	0.467072	0.0015364	0.0015364
	BPK164/1cl11	R	40.2574	18.0161	13.6131	5.36827	0.180349	0.0761656	0.155475	0.0301776	215.5	1.343	0.05776	0.0370149	0.0017386	0.0017386
	BPK173/0cl3	R	20.2766	16.2087	56.2579	30.9163	0.123185	0.0887466	0.673553	0.335995	306.1	3.187	2.5868	1.06748	0.016214	0.00795191
	BPK087/0cl11	R	24.1919	9.18929	24.6644	22.0251	0.475607	0.193868	1.17314	1.04441	195.4	6.595	5.322	1.06594	0.064202	0.00558197
	p-value calculated with 2 way ANOVA					p-value calculated with 2 way ANOVA					p-value calculated with Mann Whitney U test				p-value calculated with Mann Whitney U test			horizontal bar indicates the mean and error bars indicate the standard error of the mean.					horizontal bar indicates the mean and error bars indicate the standard error of the mean.
											horizontal bar indicates the mean and error bars indicate the standard error of the mean.				horizontal bar indicates the mean and error bars indicate the standard error of the mean.
